# Supplementary material for: Lower local recurrence rate after robot-assisted thoracoscopic esophagectomy than conventional thoracoscopic surgery for esophageal cancer
Source: Sci Rep. 2021 Mar 24;11:6774. doi: 10.1038/s41598-021-86420-x (PMC7990925; doi:10.1038/s41598-021-86420-x)
Supplement: Supplementary file 1 — Supplementary Table [file 41598_2021_86420_MOESM1_ESM.xlsx]

## Sheet: Sheet1
Supplement table. Overall postoperative morbidity according to the Clavien‑Dindo classification of patients in the RATE and TE groups
Adverse events	RATE (N=51)	TE (N=70)	P
Pericardial effusion (CD≧III), n(%)	1 ( 2%)	0 ( 0%)	NS
Arrhythmia (CD≧II), n(%)	6 (12%)	6 ( 9%)	NS
Tracheal or bronchial fistula (CD≧IIIb), n(%)	2 ( 4%)	0 ( 0%)	NS
Chylothorax (CD≧IIIa), n(%)	1 ( 2%)	1 ( 1%)	NS
Pleural effusion (CD≧IIIa), n(%)	2 ( 4%)	4 ( 6%)	NS
Dysphagia (CD≧IIIa), n(%)	0 ( 0%)	0 ( 0%)	NS
Gastric tube or intestinal necrosis (CD≧IIIb), n(%)	1 ( 2%)	1 ( 1%)	NS
Pancreatic fistula (CD≧IIIa), n(%)	0 ( 0%)	0 ( 0%)	NS
Intestinal obstruction (CD≧IIIa), n(%)	0 ( 0%)	0 ( 0%)	NS
Cholecystitis (CD≧IIIa), n(%)	1 ( 2%)	0 ( 0%)	NS
Postoperative hemorrhage (CD≧IIIa), n(%)	0 ( 0%)	1 ( 1%)	NS
Wound dehiscence (CD≧IIIa), n(%)	1 ( 2%)	1 ( 1%)	NS
Gastrointestinal anastomotic stenosis (CD≧IIIa), n(%)	2 ( 4%)	0 ( 0%)	NS
Pneumonia (CD≧IIIb), n(%)	1 ( 2%)	2 ( 3%)	NS
Wound infection (CD≧IIIa), n(%)	1 ( 2%)	2 ( 3%)	NS
Cervical chylous leakage (CD≧IIIa), n(%)	0 ( 0%)	0 ( 0%)	NS
Thrombosis/ embolism (CD≧II), n(%)	1 ( 2%)	4 ( 6%)	NS
Delirium (CD≧II), n(%)	1 ( 2%)	4 ( 6%)	NS
CD, Clavien‑Dindo classification; NS, not significant
